# Supplementary material for: Comparative genotyping and phenotyping of Aspergillus fumigatus isolates from humans, dogs and the environment
Source: BMC Microbiol. 2018 Sep 17;18:118. doi: 10.1186/s12866-018-1244-2 (PMC6142626; doi:10.1186/s12866-018-1244-2)
Supplement: Supplementary file 1 — Table S1. Excel file with detailed phenotypic and genetic data .n.d, not determined (no PCR product or sequence obtained) (XLSX 20 kb) [file 12866_2018_1244_MOESM1_ESM.xlsx]

## Sheet: Join_table
Strain	species	Origin	Site of collection/Patient code	Susbtrate/location with patient	Production of conida and phialide shape in MEA	Sporulation in MEA	CREA	Pigment production mycelium in CYA	Resistance profile	Mating type	Genotype number	MIC Itraconazole	MIC Posaconazole	MIC Voriconazole	Changes in CYP51A sequence
DTO 001-D9	A. fum var. ellipticus	Reference	Chicago, USA	N.A	Abundant production of conidia and normal”bottle” shaped phialides	Mostly whitish colony, with the center of the colony green followed by concentric rings of pale yellowish green	No pigment	Green with brown center and white margins		MAT1_1	14	0.25	0.063	0.25
DTO 028-D6	A. fumigatus	Environmental	Eindhoven, the Netherlands	Indoor air of house	Abundant production of conidia and normal”bottle” shaped phialides	Dark greenish colony	Yellow pigment	White reverse		MAT1_1	15	0.5	0.25	0.5
DTO 028-D7	A. fumigatus	Environmental	Eindhoven, the Netherlands	Indoor air of house	Abundant production of conidia and normal”bottle” shaped phialides	Dark greenish colony	Yellow pigment	White reverse		n.d.	16	0.25	0.031	0.125
DTO 060-G9	A. fumigatus	Environmental	Tuijtenhorn, the Netherlands	Air in house	Abundant production of conidia and normal”bottle” shaped phialides	Dark greenish colony	Yellow pigment	White reverse		MAT1_1	17	0.25	0.5	1
DTO 060-H1	A. fumigatus	Environmental	Frankendaal, Eindhoven, the Netherlands	Air in house	Abundant production of conidia and normal”bottle” shaped phialides	Dark greenish colony	Yellow pigment	White reverse		MAT1_1	18	0.5	0.031	0.5
DTO 060-H2	A. fumigatus	Environmental	Frankendaal, Eindhoven, the Netherlands	Air in house	Abundant production of conidia and normal”bottle” shaped phialides	Dark greenish colony	Yellow pigment	White reverse		MAT1_2	19	0.25	0.063	1
DTO 063-C2	A. fumigatus	Environmental	Zwijndrecht, the Netherlands	Air storage room	Abundant production of conidia and normal”bottle” shaped phialides	Dark greenish colony	Yellow pigment	White reverse		MAT1_2	20	0.5	0.06	0.5
DTO 063-C3	A. fumigatus	Environmental	Zwijndrecht, the Netherlands	Air storage room	Abundant production of conidia and normal”bottle” shaped phialides	Dark greenish colony	Yellow pigment	White reverse		MAT1_1	21	0.5	0.06	0.06
DTO 063-C4	A. fumigatus	Environmental	Beesd, the Netherlands	Air storage room	Abundant production of conidia and normal”bottle” shaped phialides	Dark greenish colony	Yellow pigment	White reverse		MAT1_2	22	0.03	0.063	0.25
DTO 064-C1	A. fumigatus	Environmental	Rügen, Germany	Air sample, Living room	Abundant production of conidia and normal”bottle” shaped phialides	Dark greenish colony	Yellow pigment	White reverse		MAT1_1	23	0.03	0.063	0.25
DTO 064-C2	A. fumigatus	Environmental	Brandenburg, Germany	Air sample, Indoor Air	Abundant production of conidia and normal”bottle” shaped phialides	Dark greenish colony	Yellow pigment	White reverse		MAT1_1	24	0.25	0.031	0.5
DTO 064-C3	A. fumigatus	Environmental	Berlin, Germany	Air sample, "flurbereich"	Abundant production of conidia and normal”bottle” shaped phialides	Dark greenish colony	Yellow pigment	White reverse		MAT1_2	25	0.125	0.031	0.5
DTO 064-C4	A. fumigatus	Environmental	Berlin, Germany	Air sample, Outdoor Air	Abundant production of conidia and normal”bottle” shaped phialides	Dark greenish colony	No pigment	White reverse		MAT1_1	26	0.25	0.063	0.25
DTO 064-C5	A. fumigatus	Environmental	Düsseldorf, Germany	Swab sample, Living room	Abundant production of conidia and normal”bottle” shaped phialides	Dark greenish colony	No pigment	White reverse		MAT1_2	27	0.25	0.031	0.5
DTO 064-C6	A. fumigatus	Environmental	Köln, Germany	Air sample, Indoor Air	Abundant production of conidia and normal”bottle” shaped phialides	Dark greenish colony	No pigment	White reverse		MAT1_1	28	0.063	0.031	0.125
DTO 064-C7	A. fumigatus	Environmental	Bossental/Köln, Germany	Air sample, Floor	Abundant production of conidia and normal”bottle” shaped phialides	Dark greenish colony	No pigment	White reverse		MAT1_2	29	0.063	0.031	0.125
DTO 067-G9	A. fumigatus	Environmental	Wateringen, the Netherlands	N.A	Abundant production of conidia and normal”bottle” shaped phialides	Dark greenish colony	No pigment	White reverse		MAT1_2	30	0.125	0.031	0.25
DTO 067-H1	A. fumigatus	Environmental	Wateringen, the Netherlands	N.A	Abundant production of conidia and normal”bottle” shaped phialides	Dark greenish colony	No pigment	White reverse		n.d.	31	0.25	0.063	0.5
DTO 086-C1	A. fumigatus	Environmental	Den Bosch, the Netherlands	N.A	Abundant production of conidia and normal”bottle” shaped phialides	Dark greenish colony	No pigment	White reverse		MAT1_1	5	0.125	0.25	0.031
DTO 086-C3	A. fumigatus	Environmental	Den Bosch, the Netherlands	N.A	Abundant production of conidia and normal”bottle” shaped phialides	Dark greenish colony	Yellow pigment	White reverse		MAT1_2	5	0.12	0.031	0.125
DTO 086-C4	A. fumigatus	Environmental	Den Bosch, the Netherlands	N.A	Abundant production of conidia and normal”bottle” shaped phialides	Dark greenish colony	No pigment	White reverse		MAT1_1	5	0.25	0.031	0.25
DTO 089-F1	A. fumigatus	Environmental	Eindhoven, the Netherlands	Air sample, living room	Abundant production of conidia and normal”bottle” shaped phialides	Dark greenish colony	No pigment	White reverse		MAT1_1	32	1	0.031	0.25
DTO 089-G1	A. fumigatus	Environmental	Eindhoven, the Netherlands	Air sample, bedroom	Abundant production of conidia and normal”bottle” shaped phialides	Dark greenish colony	No pigment	White reverse		MAT1_2	6	0.5	0.25	0.063
DTO 089-G7	A. fumigatus	Environmental	Eindhoven, the Netherlands	Air sample, bedroom	Abundant production of conidia and normal”bottle” shaped phialides	Dark greenish colony	No pigment	White reverse		MAT1_2	6	0.031	0.031	0.25
DTO 102-C2	A. fumigatus	Environmental	Dublin, Ireland	Outdoor Air	Abundant production of conidia and normal”bottle” shaped phialides	Dark greenish colony	No pigment	Green with brown center and white margins		MAT1_1	33	0.063	0.031	0.25
DTO 102-C3	A. fumigatus	Environmental	Dublin, Ireland	Outdoor Air	Abundant production of conidia and normal”bottle” shaped phialides	Dark greenish colony	No pigment	White reverse		MAT1_2	34	0.031	0.031	0.125
DTO 102-C4	A. fumigatus	Environmental	Dublin, Ireland	Outdoor Air	Abundant production of conidia and normal”bottle” shaped phialides	Dark greenish colony	No pigment	White reverse		MAT1_2	35	0.25	0.031	0.25
DTO 102-C5	A. fumigatus	Environmental	Dublin, Ireland	Outdoor Air	Abundant production of conidia and normal”bottle” shaped phialides	Dark greenish colony	No pigment	White reverse		MAT1_2	36	0.125	0.063	0.25
DTO 127-A3	A. fumigatus Af293	Reference	Paris, France	Human	Abundant production of conidia and normal”bottle” shaped phialides	Dark greenish colony	No pigment	White reverse		MAT1_2	37	0.5	0.125	4
DTO 271-A3	A. fumigatus	Canine	CP1,Province Noord-Holland ,The Netherlands	Left sinus nasalis and sinus frontalis	Sparse production of conidia and normal " bottle"phialides	Mostly whitish colony, with the center of the colony green followed by concentric rings of pale yellowish green	No pigment	White reverse		MAT1_2	4	0.5	0.031	0.5
DTO 271-A4	A. fumigatus	Canine	CP1,Province Noord-Holland ,The Netherlands	Left sinus nasalis and sinus frontalis	Sparse production of conidia and normal " bottle"phialides	Mostly whitish colony, with the center of the colony green followed by concentric rings of pale yellowish green	No pigment	White reverse		MAT1_2	4	0.125	0.031	0.25
DTO 271-A5	A. fumigatus	Canine	CP1,Province Noord-Holland ,The Netherlands	Left sinus nasalis and sinus frontalis	Sparse production of conidia and normal " bottle"phialides	Mostly whitish colony, with the center of the colony green followed by concentric rings of pale yellowish green	No pigment	White reverse		MAT1_2	4	0.063	0.031	0.5
DTO 271-A6	A. fumigatus	Canine	CP1,Province Noord-Holland ,The Netherlands	Left sinus nasalis and sinus frontalis	Sparse production of conidia and normal " bottle"phialides	Mostly whitish colony, with the center of the colony green followed by concentric rings of pale yellowish green	No pigment	White reverse		MAT1_2	4	0.031	0.031	0.063
DTO 271-A7	A. fumigatus	Canine	CP1,Province Noord-Holland ,The Netherlands	Left sinus nasalis and sinus frontalis	Sparse production of conidia and normal " bottle"phialides	Mostly whitish colony, with the center of the colony green followed by concentric rings of pale yellowish green	No pigment	White reverse		MAT1_2	4	0.031	0.063	0.5
DTO 271-A8	A. fumigatus	Canine	CP1,Province Noord-Holland ,The Netherlands	Left sinus nasalis and sinus frontalis	Abundant production of conidia and normal”bottle” shaped phialides	Dark greenish colony	Yellow pigment	White reverse		MAT1_2	4	0.12	0.031	0.063
DTO 271-A9	A. fumigatus	Canine	CP2,Province Utrecht,The Netherlands	Left sinus nasalis and sinus frontalis	Sparse production of conidia and normal " bottle"phialides	Mostly whitish colony, with the center of the colony green followed by concentric rings of pale yellowish green	No pigment	Green with brown center and white margins		MAT1_1	11	0.063	0.063	0.25
DTO 271-B1	A. fumigatus	Canine	CP2,Province Utrecht,The Netherlands	Left sinus nasalis and sinus frontalis	Sparse production of conidia and normal " bottle"phialides	Mostly whitish colony, with the center of the colony green followed by concentric rings of pale yellowish green	No pigment	White reverse		MAT1_1	11	0.5	0.063	0.5
DTO 271-B2	A. fumigatus	Canine	CP2,Province Utrecht,The Netherlands	Left sinus nasalis and sinus frontalis	Sparse production of conidia and normal " bottle"phialides	Mostly whitish colony, with the center of the colony green followed by concentric rings of pale yellowish green	No pigment	White reverse		MAT1_1	11	0.5	0.063	0.5
DTO 271-B3	A. fumigatus	Canine	CP2,Province Utrecht,The Netherlands	Left sinus nasalis and sinus frontalis	Abundant production of conidia and normal”bottle” shaped phialides	Dark greenish colony	No pigment	Brownish reverse		MAT1_1	11	0.031	0.063	0.031
DTO 271-B4	A. fumigatus	Canine	CP3,Province Limburg,The Netherlands	Half way sinus nasalis right site	Abundant production of conidia and normal”bottle” shaped phialides	Dark greenish colony	Yellow pigment	White reverse		MAT1_2	2	0.125	0.031	0.25
DTO 271-B5	A. fumigatus	Canine	CP3,Province Limburg,The Netherlands	Half way sinus nasalis right site	Abundant production of conidia and normal”bottle” shaped phialides	Dark greenish colony	Yellow pigment	White reverse		MAT1_2	2	0.125	0.031	0.5
DTO 271-B6	A. fumigatus	Canine	CP3,Province Limburg,The Netherlands	Half way sinus nasalis right site	Abundant production of conidia and normal”bottle” shaped phialides	Dark greenish colony	Yellow pigment	White reverse		MAT1_2	2	0.25	0.031	0.25
DTO 271-B7	A. fumigatus	Canine	CP4,The Netherlands	N.A	Abundant production of conidia and normal”bottle” shaped phialides	Mostly whitish colony, with the center of the colony green followed by concentric rings of pale yellowish green	No pigment	White reverse		MAT1_1	12	0.25	0.063	0.25
DTO 271-B8	A. fumigatus	Canine	CP4,The Netherlands	N.A	Abundant production of conidia and normal”bottle” shaped phialides	Dark greenish colony	No pigment	White reverse		MAT1_1	12	0.06	0.031	0.125
DTO 271-B9	A. fumigatus	Canine	CP5,The Netherlands	Sinus nasalis caudal, before entrance of sinus frontalis	Abundant production of conidia and normal”bottle” shaped phialides	Dark greenish colony	No pigment	White reverse		MAT1_1	38	0.5	0.031	0.5
DTO 303-E4	A. fumigatus	Canine	CP6,Province Noord-Holland,The Netherlands	N.A	Abundant production of conidia and normal”bottle” shaped phialides	Dark greenish colony	Yellow pigment	White reverse		MAT1_2	4	0.25	0.031	0.25
DTO 303-E5	A. fumigatus	Canine	CP6,Province Noord-Holland,The Netherlands	N.A	Abundant production of conidia and normal”bottle” shaped phialides	Dark greenish colony	Yellow pigment	White reverse		MAT1_2	4	0.5	0.031	0.25
DTO 303-E6	A. fumigatus	Canine	CP6,Province Noord-Holland,The Netherlands	N.A	Abundant production of conidia and normal”bottle” shaped phialides	Dark greenish colony	Yellow pigment	White reverse		MAT1_2	4	0.25	0.031	0.5
DTO 303-E7	A. fumigatus	Canine	CP7,Province Zuid-Holland, The Netherlands	Left sinus nasalis and sinus frontalis	Abundant production of conidia and normal”bottle” shaped phialides	Dark greenish colony	No pigment	White reverse		MAT1_2	3	0.25	0.031	0.25
DTO 303-E8	A. fumigatus	Canine	CP7,Province Zuid-Holland, The Netherlands	Left sinus nasalis and sinus frontalis	Abundant production of conidia and normal”bottle” shaped phialides	Whitish colony with star-like green patches	No pigment	White reverse		MAT1_2	3	0.125	0.031	0.5
DTO 303-E9	A. fumigatus	Canine	CP7,Province Zuid-Holland, The Netherlands	Left sinus nasalis and sinus frontalis	Abundant production of conidia and normal”bottle” shaped phialides	Dark greenish colony	No pigment	White reverse		MAT1_2	3	0.06	0.031	0.125
DTO 303-F1	A. fumigatus	Canine	CP8,2,Province Noord-Holland,The Netherlands	Left sinus nasalis and sinus frontalis	Abundant production of conidia and normal”bottle” shaped phialides	Dark greenish colony	No pigment	White reverse		MAT1_1	8	0.125	0.031	0.25
DTO 303-F2	A. fumigatus	Canine	CP8,2,Province Noord-Holland,The Netherlands	Left sinus nasalis and sinus frontalis	Abundant production of conidia and “barrel”shaped phialides	Dark greenish colony	No pigment	White reverse		MAT1_1	8	0.25	0.031	0.25
DTO 303-F3	A. fumigatus	Canine	CP8,Province Noord-Holland,The Netherlands	Right sinus nasalis	Sparse production of conidia and normal " bottle"phialides	Mostly whitish colony, with the center of the colony green followed by concentric rings of pale yellowish green	No pigment	White reverse		MAT1_2	4	0.25	0.031	0.5
DTO 303-F4	A. fumigatus	Canine	CP8,Province Noord-Holland,The Netherlands	Right sinus nasalis	Sparse production of conidia and normal " bottle"phialides	Mostly whitish colony, with the center of the colony green followed by concentric rings of pale yellowish green	No pigment	White reverse		MAT1_2	4	0.125	0.031	0.25
DTO 303-F5	A. fumigatus	Canine	CP8,Province Noord-Holland,The Netherlands	Right sinus nasalis	Sparse production of conidia and normal " bottle"phialides	Mostly whitish colony, with the center of the colony green followed by concentric rings of pale yellowish green	No pigment	White reverse		MAT1_2	4	0.25	0.063	0.25
DTO 326-H1	A. fumigatus	Human	HP1,UMC,Utrecht, The Netherlands	Bronchoalveolar lavage	Abundant production of conidia and normal”bottle” shaped phialides	Dark greenish colony	No pigment	White reverse		MAT1_2	39	0.5	0.125	0.5
DTO 326-H2	A. fumigatus	Human	HP2,UMC,Utrecht, The Netherlands	Sputum	Abundant production of conidia and normal”bottle” shaped phialides	Dark greenish colony	No pigment	Green with brown center and white margins	TR46	MAT1_1	7	>16	1	>16	Try-121-Phe;Met-172-Ile;Thr-298-Ala;Gly-448-Ser
DTO 326-H3	A. fumigatus	Human	HP3,UMC,Utrecht, The Netherlands	Sputum	Abundant production of conidia and normal”bottle” shaped phialides	Dark greenish colony	No pigment	White reverse	WT	MAT1_1	40	0.5	0.125	1
DTO 326-H4	A. fumigatus	Human	HP1,UMC,Utrecht, The Netherlands	Sputum	Abundant production of conidia and normal”bottle” shaped phialides	Dark greenish colony	No pigment	White reverse	TR46	MAT1_2	10	>16	0.5	>16	Try-121-Phe;Thr-289-Ala
DTO 326-H5	A. fumigatus	Human	HP4,UMC,Utrecht, The Netherlands	Sputum	Abundant production of conidia and normal”bottle” shaped phialides	Dark greenish colony	No pigment	White reverse	WT	MAT1_1	1	0.25	0.063	0.25
DTO 326-H6	A. fumigatus	Human	HP4,UMC,Utrecht, The Netherlands	Sputum	Abundant production of conidia and normal”bottle” shaped phialides	Dark greenish colony	No pigment	White reverse	WT	MAT1_1	1	0.25	0.063	0.25
DTO 326-H7	A. fumigatus	Human	HP2,UMC,Utrecht, The Netherlands	Sputum	Abundant production of conidia and normal”bottle” shaped phialides	Dark greenish colony	No pigment	White reverse	TR46	MAT1_2	10	>16	1	>16	Try-121-Phe;Met-172-Ile;Thr-298-Ala;Gly-448-Ser
DTO 326-H8	A. fumigatus	Human	HP4,UMC,Utrecht, The Netherlands	Sputum	Abundant production of conidia and normal”bottle” shaped phialides	Dark greenish colony	No pigment	White reverse		MAT1_1	41	0.5	0.125	1
DTO 326-H9	A. fumigatus	Human	HP5,UMC,Utrecht, The Netherlands	Bronchoalveolar lavage	Abundant production of conidia and normal”bottle” shaped phialides	Dark greenish colony	No pigment	White reverse	TR34	MAT1_2	42	>16	0.5	2	Leu-98-His
DTO 326-I1	A. fumigatus	Human	HP6,UMC,Utrecht, The Netherlands	Sputum	Abundant production of conidia and normal”bottle” shaped phialides	Dark greenish colony	No pigment	White reverse	TR34/WT	MAT1_1	43	>16	1	2	Leu98-His;Ser-297-Thr;Phe-495-Ile/WT
DTO 326-I2	A. fumigatus	Human	HP6,UMC,Utrecht, The Netherlands	Bronchoalveolar lavage	Abundant production of conidia and normal”bottle” shaped phialides	Dark greenish colony	No pigment	White reverse	WT	MAT1_2	44	0.25	0.063	0.25
DTO 326-I3	A. fumigatus	Human	HP7,UMC,Utrecht, The Netherlands	Sputum	Abundant production of conidia and normal”bottle” shaped phialides	Dark greenish colony	No pigment	White reverse	TR34	MAT1_2	45	>16	0.5	4	Leu-98-His
DTO 326-I4	A. fumigatus	Human	HP5,UMC,Utrecht, The Netherlands	Bronchoalveolar lavage	Abundant production of conidia and normal”bottle” shaped phialides	Dark greenish colony	No pigment	White reverse	TR34	MAT1_2	46	>16	0.5	2	Leu-98-His
DTO 326-I5	A. fumigatus	Human	HP5,UMC,Utrecht, The Netherlands	Sputum	Abundant production of conidia and normal”bottle” shaped phialides	Dark greenish colony	No pigment	White reverse		MAT1_2	47	0.25	0.031	0.5
DTO 326-I6	A. fumigatus	Human	HP7,UMC,Utrecht, The Netherlands	Sputum	Abundant production of conidia and normal”bottle” shaped phialides	Dark greenish colony	No pigment	Green with brown center and white margins	WT	MAT1_1	48	0.5	0.125	4	Phe-46-Try;Met-172;Glu-427-Lys
DTO 326-I7	A. fumigatus	Human	HP5,UMC,Utrecht, The Netherlands	Sputum	Abundant production of conidia and normal”bottle” shaped phialides	Dark greenish colony	No pigment	White reverse	TR34	MAT1_2	49	1	0.5	2	Leu-98-His
DTO 326-I8	A. fumigatus	Human	HP8,UMC,Utrecht, The Netherlands	Pleural fluid (left lung)	Abundant production of conidia and normal”bottle” shaped phialides	Dark greenish colony	No pigment	White reverse		MAT1_2	50	0.5	0.063	0.5
DTO 326-I9	A. fumigatus	Human	HP4,UMC,Utrecht, The Netherlands	Sputum	Abundant production of conidia and normal”bottle” shaped phialides	Dark greenish colony	No pigment	Brownish reverse	WT	MAT1_1	51	0.25	0.063	0.25
DTO 327-A1	A. fumigatus	Human	HP4,UMC,Utrecht, The Netherlands	Bronchoalveolar lavage	Abundant production of conidia and normal”bottle” shaped phialides	Dark greenish colony	No pigment	Brownish reverse	WT	MAT1_1	1	0.25	0.125	0.25
DTO 327-A2	A. fumigatus	Human	HP8,UMC,Utrecht, The Netherlands	Bronchoalveolar lavage	Abundant production of conidia and normal”bottle” shaped phialides	Dark greenish colony	No pigment	White reverse	WT	MAT1_1	9	0.25	0.063	0.5
DTO 327-A3	A. fumigatus	Human	HP9,UMC,Utrecht, The Netherlands	Sputum	Abundant production of conidia and normal”bottle” shaped phialides	Dark greenish colony	No pigment	White reverse	WT	n.d.	52	>16	0.5	4
DTO 327-A4	A. fumigatus	Human	HP9,UMC,Utrecht, The Netherlands	Sputum	Abundant production of conidia and normal”bottle” shaped phialides	Dark greenish colony	No pigment	White reverse		MAT1_2	53	1	0.25	0.5
DTO 327-A5	A. fumigatus	Human	HP2,UMC,Utrecht, The Netherlands	Sputum	Abundant production of conidia and normal”bottle” shaped phialides	Dark greenish colony	No pigment	White reverse	TR34	n.d.	54	>16	0.25	2	Leu-98-His
DTO 327-A6	A. fumigatus	Human	HP7,UMC,Utrecht, The Netherlands	Sputum	Abundant production of conidia and normal”bottle” shaped phialides	Dark greenish colony	No pigment	White reverse		MAT1_1	55	0.5	0.125	1
DTO 327-A7	A. fumigatus	Human	HP6,UMC,Utrecht, The Netherlands	Sputum	Abundant production of conidia and normal”bottle” shaped phialides	Dark greenish colony	No pigment	White reverse	WT	MAT1_1	56	0.25	0.063	0.25
DTO 327-A8	A. fumigatus	Human	HP3,UMC,Utrecht, The Netherlands	Sputum	Abundant production of conidia and normal”bottle” shaped phialides	Dark greenish colony	No pigment	White reverse	TR46	MAT1_1	57	>16	0.25	>16	Try-121-Phe;Thr-289-Ala
DTO 327-A9	A. fumigatus	Human	HP8,UMC,Utrecht, The Netherlands	Bronchoalveolar lavage	Abundant production of conidia and normal”bottle” shaped phialides	Dark greenish colony	No pigment	White reverse		MAT1_1	9	0.5	0.125	1
DTO 327-D2	A. fumigatus	Human	HP1,UMC,Utrecht, The Netherlands	Bronchoalveolar lavage	Abundant production of conidia and normal”bottle” shaped phialides	Dark greenish colony	No pigment	White reverse		MAT1_2	58	0.5	0.125	0.5
DTO 327-D3	A. fumigatus	Human	HP2,UMC,Utrecht, The Netherlands	Sputum	Abundant production of conidia and normal”bottle” shaped phialides	Dark greenish colony	No pigment	Green with brown center and white margins	TR46	MAT1_1	7	>16	1	>16	Try-121-Phe;Met-172-Ile;Thr-289-Ala;Gly-448-Ser
DTO 327-D4	A. fumigatus	Reference	N.A	Human	Abundant production of conidia and normal”bottle” shaped phialides	Dark greenish colony	No pigment	White reverse		MAT1_1	59	0.125	0.25	0.5
												sensitive	internediate	resistant
